# Supplementary material for: Curcumin Administration Improves Force of mdx Dystrophic Diaphragm by Acting on Fiber-Type Composition, Myosin Nitrotyrosination and SERCA1 Protein Levels
Source: Antioxidants (Basel). 2023 May 30;12(6):1181. doi: 10.3390/antiox12061181 (PMC10295800; doi:10.3390/antiox12061181)
Supplement: Supplementary file 1 [file antioxidants-12-01181-s001.zip]

Archive with 1 entries (1 files):
- antioxidants-2371807-supplementary.pdf
